# Supplementary material for: Development of a CT-Based comprehensive model combining clinical, radiomics with deep learning for differentiating pulmonary metastases from noncalcified pulmonary hamartomas: a retrospective cohort study
Source: Int J Surg. 2024 May 17;110(8):4900–10. doi: 10.1097/JS9.0000000000001593 (PMC11326030; doi:10.1097/JS9.0000000000001593)
Supplement: Supplementary file 2 [file js9-110-4900-s002.xlsx]

## Sheet: training set
Group	imageName	gender(female=0 male=1)	age	Course of disease（month）	symptoms of respiratory	weight loss(kg)	smoking history（no=0 yes=1）	history of tumor	Family history of cancer	BMI	N	L	M	WBC	RBC	PLT	CEA	CF211	NSE	SCC	TM（high=1 normal=0）	site（LU=0 LL=1 RU=2 RM=3 RL=4）	margin（smooth=1 blur=0）	lesion diameter（mm）	close pleura	anatomic location（peripheral=0 central=1 ）	nodular nature（solid=1 else=0）
1	****	0	64	9	0	0	0	1	0	19.7	0.533	0.389	0.061	4.78	4.23	147	4.42	2.62	13.01	1.54	0	0	0	15	0	0	1
0	****	0	72	0.5	0	0	0	0	0	24.97	0.603	0.229	0.094	8	3.73	155	1.95	2.44	12.1	0.8	0	1	0	16	1	0	1
1	****	0	59	2	0	0	0	1	1	23.2	0.641	0.275	0.056	6.16	4.45	305	8.27	2.32	18.42	0.4	1	2	1	16	0	0	1
0	****	1	51	7	0	0	0	0	0	25.47	0.532	0.365	0.073	7.02	4.61	295	1.76	1.69	9.8	0.6	1	1	1	19	0	0	1
0	****	1	41	23	0	0	0	0	0	21.2	0.485	0.37	0.129	4.87	4.74	248	0.58	2.6	8.52	1	0	2	1	13	0	0	1
1	****	1	52	36	0	0	0	1	0	25.1	0.533	0.365	0.064	5.98	4.78	138	2.83	1.17	9.94	0.8	0	0	1	8	0	0	1
0	****	0	47	0.5	0	0	0	0	1	23.7	0.493	0.412	0.06	5.36	4.15	254	1.33	1.89	9.05	0.6	0	0	1	23	0	1	1
0	****	0	54	2	0	0	0	0	0	23.3	0.69	0.23	0.052	6.14	4.34	277	1.95	2.44	12.1	0.8	0	4	1	14	1	0	1
0	****	0	41	4	0	0	0	0	0	20.08	0.583	0.328	0.065	4.94	4.17	195	0.42	1.72	9.15	0.5	0	0	1	8	0	0	1
0	****	1	61	4	0	0	0	0	0	24.61	0.643	0.269	0.069	6.84	5.45	191	0.77	3.49	19.37	1.4	0	1	0	11	0	0	1
0	****	1	77	1	0	0	1	0	0	23.18	0.51	0.37	0.097	6.27	4.29	279	1.95	2.44	12.1	0.8	0	0	1	12	0	0	1
1	****	1	73	3	0	0	1	1	1	31.6	0.565	0.299	0.09	7.11	3.86	200	4.42	2.62	13.01	1.54	0	2	0	14	0	0	1
0	****	0	36	0.5	1	0	0	0	1	21.1	0.459	0.393	0.11	9.19	5.11	235	0.73	1.72	12.2	0.6	0	1	1	19	0	0	1
0	****	0	41	0.6	0	0	0	0	0	23.5	0.541	0.375	0.068	5.84	3.88	274	1.07	2.4	13.59	0.6	0	4	1	9	0	0	1
0	****	1	56	1	0	0	1	0	0	25.1	0.555	0.267	0.076	7.37	4.56	268	4.87	2.2	12.5	0.5	0	2	0	21	0	0	1
0	****	0	59	30	0	0	0	0	1	21.8	0.672	0.232	0.076	5.55	4.98	202	1.95	2.44	12.1	0.4	0	1	1	9	0	0	1
0	****	0	59	3	0	0	0	0	0	24.5	0.477	0.365	0.093	3.69	4.11	166	1.95	2.44	12.1	0.8	0	2	0	8	1	0	0
0	****	1	35	9	0	0	1	0	0	29.07	0.517	0.4	0.064	7.88	4.87	278	2.61	3.3	11.51	1.4	0	4	1	10	1	1	1
1	****	0	43	3	0	0	0	1	1	23.44	0.521	0.41	0.047	4.88	4.12	193	1.52	1.4	9.03	0.5	0	1	1	7	0	0	1
1	****	0	53	84	0	0	0	1	0	25.6	0.537	0.348	0.074	4.34	4.88	164	1.82	2.82	16.36	0.6	0	4	0	14	1	0	0
1	****	1	61	24	0	0	1	1	0	29	0.48	0.415	0.049	7.37	4.33	166	10.59	2.77	37.73	0.8	1	2	0	15	1	0	1
1	****	1	66	12	0	0	1	1	0	28.03	0.742	0.144	0.09	3.47	3.81	127	8.82	2.62	11.21	1.54	1	4	0	21	0	0	1
1	****	0	45	1	0	0	0	0	0	23.34	0.544	0.311	0.078	1.93	3.73	128	12.5	2.86	12.34	0.6	1	4	0	20	0	0	1
0	****	1	48	8	0	0	1	0	0	30.7	0.592	0.32	0.069	6.63	5.47	215	1.95	2.44	12.1	0.8	0	4	1	28	0	0	1
1	****	0	49	24	1	0	0	0	0	23.1	0.717	0.235	0.044	4.77	4.03	341	0.38	0.93	12.77	0.5	0	1	1	68	1	0	1
1	****	0	50	1	0	0	0	1	0	27.9	0.743	0.218	0.026	7.35	4.21	278	4.42	2.62	13.01	1.54	0	1	1	20	1	0	1
0	****	0	44	180	0	0	0	0	0	21.88	0.556	0.338	0.559	4.88	4.1	259	1.95	2.44	12.1	0.8	0	1	1	20	1	0	1
0	****	0	54	7	1	0	0	0	0	23	0.451	0.422	0.101	6.26	4.42	258	1.95	2.44	12.1	0.8	0	3	1	13	0	1	1
1	****	1	58	84	0	0	0	1	1	25.3	0.706	0.216	0.055	5.29	4.9	157	0.53	2.62	13.01	1.54	0	2	0	24	1	0	1
1	****	1	57	12	0	0	1	1	1	28	0.517	0.407	0.045	5.55	4.49	225	4.42	2.62	13.01	1.54	0	2	1	13	1	0	1
0	****	1	51	24	0	0	0	0	0	22.5	0.86	0.107	0.064	8.86	5.1	217	1.95	2.44	12.1	0.8	0	4	1	28	0	0	1
0	****	0	55	0.3	1	0	0	0	1	23.04	0.492	0.351	0.093	5.72	4.46	204	1.81	2.64	15.38	1.2	0	2	1	11	0	1	1
0	****	1	53	1	0	0	1	0	0	28.1	0.466	0.365	0.071	4.85	4.33	171	1.95	2.44	12.1	0.8	0	4	0	43	0	0	1
1	****	0	55	1	0	0	0	1	0	26.17	0.759	0.151	0.079	7.35	3.81	240	1.45	3.78	15.53	8.9	1	2	0	31	1	0	1
0	****	1	55	4	0	0	1	0	0	22.5	0.574	0.347	0.05	6.14	4	237	3.82	2.98	9.09	0.7	0	4	0	12	0	0	1
1	****	1	53	4	0	0	1	1	0	24.3	0.571	0.316	0.086	5.93	4.39	188	3.5	2.65	13.39	1	0	4	1	16	1	0	1
0	****	0	46	1	0	0	0	0	0	23.1	0.529	0.399	0.058	4.16	4.5	226	0.78	1.88	12.1	0.6	0	1	1	13	0	0	1
1	****	0	59	25	0	0	0	1	0	28.72	0.773	0.136	0.075	4.01	4.5	97	17.19	1.96	8.48	0.9	1	0	0	16	0	0	1
0	****	1	59	2	1	0	0	0	0	25.5	0.611	0.297	0.046	5.22	5.14	217	2.36	2.74	9.65	0.7	0	1	1	10	1	0	1
0	****	0	62	1	0	0	0	0	0	23.88	0.531	0.335	0.077	6.36	4.68	270	1.36	4.25	10.03	0.7	1	2	1	18	0	0	1
1	****	0	48	0.5	0	0	0	1	0	20.9	0.623	0.278	0.069	4.34	3.68	228	0.44	3.36	10.9	0.7	0	0	1	24	1	0	1
0	****	1	63	4	0	0	1	0	0	29.73	0.593	0.325	0.066	9.53	4.75	185	2.99	2.86	16.62	0.7	0	4	0	8	1	0	1
0	****	0	65	1	1	0	0	0	0	23.2	0.665	0.275	0.049	7.17	5.07	299	1.95	2.44	12.1	0.8	0	2	0	10	0	0	1
1	****	0	49	1	0	0	0	1	0	22.48	0.759	0.163	0.071	3.88	5.53	154	0.88	2.21	9.25	0.6	0	1	0	28	0	1	1
0	****	0	77	12	0	0	1	0	0	18.47	0.586	0.369	0.065	4.14	3.67	234	2.53	3.04	10.14	0.4	0	1	1	11	1	0	1
0	****	0	52	0.5	0	0	0	0	1	22.3	0.686	0.195	0.07	6.98	3.92	93	1.06	1.7	9.57	3.1	1	2	1	11	0	0	1
0	****	0	52	2	0	0	0	0	0	25.3	0.572	0.344	0.071	4.39	4.39	201	1.05	1.31	8.34	0.4	0	4	0	7	0	0	1
1	****	0	50	12	0	0	0	1	1	21	0.503	0.345	0.126	5.54	4.04	196	4.42	2.62	13.01	1.54	0	1	0	16	1	0	0
0	****	1	49	6	0	0	1	0	0	30.1	0.52	0.346	0.069	5.83	4.96	201	1.01	1.04	11.34	0.1	0	2	0	13	0	0	1
1	****	0	56	1	0	1	0	1	0	19.9	0.844	0.089	0.062	8.39	3.88	82	1.54	2.89	19.18	27.4	1	4	0	32	1	0	1
0	****	1	65	10	0	1	1	0	1	30.86	0.561	0.284	0.114	4.83	5.09	204	0.68	2.53	12.25	1	1	2	1	8	0	0	1
0	****	1	67	2	0	0	1	0	0	24.6	0.5	0.405	0.075	3.98	5.36	193	0.46	2.03	9.37	0.8	0	1	1	13	1	1	1
1	****	0	64	9	0	7	0	1	0	22.77	0.493	0.387	0.094	4.06	3.91	202	4.42	2.62	13.01	1.54	0	4	1	11	0	1	1
1	****	0	76	6	0	0	0	0	1	25.8	0.477	0.408	0.086	4.04	4.01	145	6.87	3.12	11.68	2	1	1	1	9	1	0	1
0	****	1	56	4	0	0	0	0	0	26.4	0.599	0.328	0.065	5.97	5.38	205	2.04	2.07	11.69	0.5	0	4	1	12	0	0	1
1	****	1	66	35	0	0	1	1	1	24.4	0.551	0.335	0.068	3.97	4.25	172	4.42	3.39	8.48	1.5	0	1	1	13	0	0	1
1	****	1	59	36	0	0	1	1	0	29.3	0.658	0.274	0.058	5.33	5.41	135	1.6	4.1	11.32	0.9	1	2	0	12	1	0	1
0	****	0	45	2	0	0	0	0	0	18.73	0.592	0.3	0.076	5.34	3.89	236	0.59	1.35	8.52	0.8	0	0	1	15	1	0	1
0	****	1	46	4	0	0	0	0	0	27.7	0.593	0.33	0.058	7.08	6.8	342	2.42	4.85	12.85	0.9	1	0	0	8	0	0	1
0	****	0	53	4	1	0	0	0	0	28.2	0.728	0.156	0.052	9.47	4.61	303	1.06	2.56	12.99	0.5	0	4	1	12	0	0	1
0	****	0	63	3	0	0	0	0	0	20.7	0.513	0.37	0.096	3.86	4.11	165	1.95	2.44	12.1	0.8	0	1	0	11	0	0	1
0	****	1	49	0.5	0	0	0	0	0	25.2	0.417	0.455	0.063	9.23	5.12	225	2.28	2.21	12.58	1	0	4	0	10	1	0	1
0	****	1	49	4	1	0	1	0	0	24.1	0.64	0.306	0.04	5.29	5.02	336	1.95	2.44	12.1	0.8	0	1	1	9	0	0	1
0	****	0	49	3	0	0	0	0	1	21.64	0.606	0.295	0.072	6.95	3.87	200	1.9	2.55	10.45	0.5	0	4	1	10	1	0	1
0	****	1	60	0.5	0	0	0	0	0	31.8	0.691	0.218	0.073	7.72	5.07	296	1.95	2.44	12.1	0.8	0	2	1	13	0	0	1
0	****	0	46	2	0	0	0	0	0	20.8	0.66	0.298	0.034	6.55	4.18	238	0.56	1.89	9.66	0.8	0	4	1	13	0	0	1
0	****	1	63	1	1	0	1	0	0	25.3	0.611	0.325	0.053	8.16	4.66	259	0.89	4.27	11.91	1	1	0	0	14	0	0	1
0	****	1	56	84	0	0	1	0	0	25.62	0.621	0.299	0.06	6.15	4.1	202	1.95	2.44	12.1	0.8	0	4	0	16	0	0	1
0	****	0	61	1	0	0	0	0	1	22.86	0.57	0.338	0.065	4.2	4.39	196	1.88	2	8.13	0.6	0	0	1	13	1	0	1
0	****	0	67	1	0	0	0	0	1	28.8	0.504	0.415	0.06	5.71	4.47	312	1.95	2.44	12.1	0.8	0	4	1	11	0	0	1
0	****	1	42	4	0	0	0	0	0	27.6	0.486	0.397	0.069	4.96	4.75	198	2.93	3.1	15.24	1.2	0	4	1	12	1	0	1
0	****	0	56	1	0	0	0	0	0	24.46	0.87	0.08	0.046	9.48	3.39	248	0.85	2.83	13.7	0.6	0	2	1	11	0	0	1
0	****	1	70	1	0	0	1	0	0	27.97	0.51	0.336	0.139	4.47	3.56	152	1.95	2.44	12.1	0.8	0	4	0	4	1	0	1
0	****	0	61	1	0	0	0	0	1	26.2	0.459	0.426	0.049	9.72	5.25	272	3.47	3.39	13.86	1	0	4	1	24	0	0	1
0	****	1	64	1	0	0	0	0	0	25.7	0.608	0.303	0.06	6.17	4.39	186	1.95	2.44	12.1	0.8	0	0	1	10	0	0	1
0	****	1	58	1	0	0	1	1	0	27	0.553	0.299	0.111	8.1	5.01	276	1.75	2.71	11.66	1	0	1	1	16	1	0	1
0	****	0	47	1	0	0	0	0	0	32.32	0.511	0.411	0.058	7.25	4.23	278	0.84	1.08	11.41	0.4	0	1	1	12	0	0	1
0	****	1	58	0.6	0	0	0	1	1	25.5	0.752	0.153	0.082	12.87	4.4	194	1.95	2.44	12.1	0.8	0	1	0	15	1	0	1
0	****	0	60	11	0	0	0	0	0	21.5	0.626	0.299	0.06	4.65	3.93	308	1.95	2.44	12.1	0.8	0	2	0	33	1	0	1
1	****	0	55	2	0	0	0	1	1	24.8	0.556	0.328	0.076	3.96	4.51	217	0.54	2.62	13.01	1.54	0	4	1	17	0	0	1
1	****	1	63	0.5	0	0	0	0	0	25.1	0.656	0.251	0.076	4.19	5.78	170	15.95	2.16	10.5	1.4	1	4	0	16	1	0	1
0	****	0	47	1	0	0	0	0	1	26.4	0.578	0.353	0.05	5.55	4.3	192	0.88	0.97	12.6	0.8	0	1	0	8	0	0	1
0	****	1	40	1	1	0	1	0	1	24.4	0.651	0.257	0.077	7.93	4.1	131	1.53	1.94	12.1	1.2	0	3	1	13	0	0	1
0	****	1	50	5	0	0	1	0	0	26.1	0.642	0.273	0.066	8.47	4.52	303	3.38	2.37	12.37	0.8	0	3	0	13	0	0	1
0	****	1	50	3	0	0	1	0	0	22.6	0.521	0.389	0.077	6.79	4.99	225	1.87	1.69	10.18	1.3	0	2	0	7	1	0	1
0	****	0	42	1	0	0	0	0	1	20.4	0.634	0.279	0.06	5.66	4.46	280	0.78	2.62	10.66	0.8	0	0	1	12	1	0	1
0	****	0	49	72	0	0	0	0	0	21.1	0.676	0.257	0.056	6.3	4.44	252	0.64	0.75	7.81	0.5	0	1	1	37	1	0	1
1	****	1	45	1.5	0	0	1	1	0	31.25	0.641	0.274	0.043	6.07	4.69	155	2.47	4.44	13.46	1.3	1	2	0	42	1	0	1
0	****	0	67	24	0	0	0	0	0	24.44	0.665	0.257	0.056	6.81	4.11	352	3.09	6.21	11.01	1.1	1	2	1	18	0	0	1
0	****	0	53	1	0	0	0	0	0	25.34	0.695	0.219	0.075	6.61	4.25	346	2.27	2.58	14.34	0.7	0	4	1	17	0	0	1
0	****	0	48	24	0	0	0	0	0	24	0.662	0.272	0.052	4.97	4.38	232	1.95	2.44	12.1	0.8	0	2	1	17	0	0	1
0	****	0	30	84	0	0	0	0	0	23.4	0.449	0.372	0.06	5.46	4.16	172	1.95	2.44	12.1	0.8	0	0	1	24	0	0	1
1	****	0	47	9	0	0	0	1	0	23.1	0.786	0.156	0.051	7.07	3.82	149	3.62	1.61	13.55	0.5	0	4	1	20	0	0	1
1	****	1	60	12	0	0	0	1	1	26.1	0.417	0.442	0.096	7.6	4.31	292	3.05	2.62	12.61	1.54	0	4	1	11	1	0	1
0	****	0	61	1	0	0	0	0	1	24.1	0.631	0.268	0.06	5.83	4.31	227	2.2	4.71	11.31	0.9	1	0	1	7	0	0	1
0	****	0	73	72	0	0	0	1	1	27.89	0.521	0.397	0.057	3.68	4.39	135	1.44	2.18	12.03	0.4	0	0	1	9	1	0	1
1	****	1	58	10	0	0	0	1	0	20.8	0.738	0.145	0.084	4.86	5.27	239	3.27	2.09	13.98	0.6	0	2	0	14	1	0	1
0	****	0	43	2	0	0	0	0	1	21.2	0.695	0.229	0.05	8.21	4.38	213	1.09	1.94	12.72	0.7	0	0	1	7	0	0	1
0	****	0	40	0.5	0	0	0	0	0	20.2	0.657	0.284	0.044	5.96	4.85	230	0.43	3.44	7.78	0.5	0	0	1	21	0	0	1
1	****	1	64	24	0	0	1	1	0	20.66	0.58	0.275	0.107	2.62	4	95	2.37	2.51	8.17	0.5	0	2	0	20	0	0	1
0	****	1	58	4	0	0	0	0	0	30.8	0.394	0.475	0.085	5.05	4.95	131	2.33	3.19	10.53	0.7	0	1	1	9	0	0	1
0	****	0	45	14	0	0	0	0	0	21.3	0.546	0.389	0.049	6.08	4.48	259	1.95	2.44	12.1	0.8	0	0	1	10	0	0	1
0	****	0	62	3	0	0	0	0	1	32.4	0.876	0.076	0.048	11.18	4.32	233	1.44	2.64	13.23	0.3	0	0	1	14	0	0	1
0	****	1	68	1	0	0	1	0	1	30.8	0.638	0.252	0.064	5.31	4.45	176	1.95	2.44	12.1	0.8	0	4	0	19	0	0	1
0	****	1	37	24	0	0	0	0	0	21.77	0.5	0.419	0.054	4.33	5.19	151	1.25	2.44	12.1	0.8	0	2	1	11	0	0	1
0	****	0	50	3	0	0	0	0	0	28	0.648	0.275	0.052	7.26	4.91	273	1.95	2.44	12.1	0.8	0	0	1	17	1	0	1
0	****	1	60	1	1	0	1	0	0	28.7	0.653	0.265	0.06	7.29	4.8	322	3.56	3.37	11.76	1.3	0	0	1	12	0	0	1
0	****	0	42	1	0	0	0	0	0	23.1	0.493	0.431	0.054	5.9	4.95	320	2.4	1.62	14.15	0.8	0	2	0	10	0	0	1
0	****	0	58	18	0	0	0	0	0	19.5	0.684	0.27	0.04	3.26	3.92	122	1.95	2.44	12.1	0.8	0	4	1	14	1	0	1
0	****	0	44	1	0	0	0	0	0	20.8	0.573	0.322	0.066	4.88	3.89	181	2.76	2.17	10.47	0.6	0	1	0	15	0	0	1
1	****	0	15	2	0	0	0	1	0	26.4	0.657	0.247	0.073	5.16	3.82	201	0.44	2.59	7.89	1.4	0	0	0	15	1	0	1
0	****	0	43	102	0	0	0	0	0	23.2	0.529	0.358	0.077	5.75	3.9	238	1.95	2.44	12.1	0.8	0	0	0	9	1	0	1
0	****	0	47	1	0	0	0	0	0	20.7	0.552	0.355	0.06	4.87	4.36	315	1.38	1.38	9.1	1	0	4	1	12	0	0	1
0	****	0	55	2	0	0	0	0	0	23.62	0.525	0.416	0.044	5.62	4.69	208	1.95	2.44	12.1	0.8	0	0	1	8	0	0	1
0	****	0	55	48	1	0	0	0	0	21.3	0.522	0.345	0.107	5.07	4.05	227	1.73	1.9	11.26	1.2	0	2	1	16	1	0	1
0	****	0	65	1	0	0	0	0	1	26.6	0.502	0.437	0.52	9.99	5	181	2.38	2.6	11.7	1.2	0	1	1	12	0	0	1
1	****	0	71	84	0	0	0	0	0	22.9	0.654	0.239	0.05	7.74	4.86	230	1.54	0.83	10.89	0.5	0	4	0	12	1	0	0
0	****	1	35	1	0	0	1	0	1	28.3	0.621	0.271	0.08	6.49	5.92	165	2.97	2.42	17.2	0.6	0	2	1	12	0	0	1
0	****	0	56	0	0	0	0	0	0	23.5	0.597	0.335	0.046	5.82	4.8	218	0.95	2.12	11.92	1.1	0	1	1	17	0	0	1
1	****	1	54	60	0	0	1	1	0	23.1	0.482	0.4	0.065	8.05	4.46	206	2.8	1.81	9.59	1.3	0	2	1	10	0	0	1
1	****	1	61	0.5	0	0	1	1	0	28.7	0.555	0.364	0.059	5.42	3.55	254	9.96	4.05	10.69	0.8	1	4	1	30	1	0	1
0	****	1	61	6	1	0	0	0	0	27.8	0.483	0.455	0.047	6.98	5.96	185	1.55	2.04	16.53	0.6	0	1	1	11	0	0	1
1	****	0	50	4	0	0	0	1	0	27.4	0.605	0.302	0.073	5.49	4.43	242	4.42	2.62	13.01	1.54	0	0	1	38	0	0	1
1	****	1	57	24	0	0	1	1	0	24.8	0.834	0.074	0.089	12.41	4.59	164	3.01	2.68	8.51	0.7	0	4	1	11	0	0	1
1	****	1	68	24	0	0	0	1	0	24.77	0.445	0.473	0.054	6.34	4.91	280	1.41	2.41	12.65	0.6	0	2	0	41	0	0	1
0	****	0	64	2	0	0	0	0	0	21.6	0.626	0.308	0.043	3.99	5.74	156	1.41	4.46	13.33	0.9	1	4	1	10	0	0	1
0	****	0	62	1	0	0	0	1	0	22.8	0.522	0.36	0.084	6.06	4.28	256	0.49	1.52	9.28	0.6	0	0	1	12	0	1	1
1	****	1	61	36	0	0	1	1	0	34.14	0.614	0.248	0.075	6.02	5.61	181	1.01	2.26	13.83	1.1	0	2	0	20	0	0	1
1	****	1	62	2	0	0	1	1	0	25.4	0.696	0.221	0.059	4.36	4.71	134	2.23	1.85	14.96	0.8	1	0	1	6	1	0	1
0	****	1	55	1	0	0	0	0	1	23.26	0.541	0.367	0.078	4.09	4.66	175	1.69	1.54	13.53	0.4	0	4	1	15	0	0	1
0	****	1	57	1	0	0	1	0	1	28.12	0.627	0.243	0.11	5.07	5.79	198	1.95	2.44	12.1	0.8	0	1	0	9	0	0	0
0	****	1	60	72	0	0	0	0	0	25.2	0.644	0.021	0.065	7.38	4.31	242	3.58	2.08	11.87	0.7	1	4	1	10	0	0	1
0	****	1	54	1	0	0	0	0	0	24.8	0.518	0.375	0.069	5.86	4.96	216	1.95	2.44	12.1	0.8	0	0	0	14	0	0	1
1	****	0	53	2	0	0	0	1	0	25.4	0.719	0.174	0.069	5.22	3.32	145	4.42	2.62	13.01	1.54	0	2	1	12	0	0	1
0	****	1	34	3	0	0	0	0	1	22	0.583	0.274	0.114	7.08	5.24	242	1.95	2.44	12.1	0.8	0	4	1	15	0	0	1
0	****	0	58	1	0	0	0	0	0	23.23	0.484	0.442	0.051	3.94	4.57	292	3.03	1.81	15.32	0.7	0	4	1	16	1	0	1
0	****	1	58	1	0	0	1	0	1	25.1	0.429	0.38	0.069	7.29	5.49	200	4.29	1.99	13.49	1.4	0	2	1	13	0	0	1
0	****	0	56	60	0	0	0	0	0	24.2	0.648	0.298	0.044	7.01	5.02	221	1.13	1.51	13.05	0.4	0	4	1	12	0	0	1
0	****	0	54	0.5	1	0	0	0	0	31.3	0.665	0.26	0.061	6.57	4.28	167	0.58	0.8	12.3	0.49	0	1	1	11	1	0	1
0	****	1	66	24	0	0	1	0	0	24	0.522	0.365	0.066	5.94	5.32	233	2.2	4.42	11.2	0.9	1	0	1	11	0	0	1
0	****	1	61	3	0	0	1	0	0	25.4	0.603	0.314	0.058	7.76	5.06	361	1.95	2.44	12.1	0.8	0	4	1	9	0	0	1
0	****	0	57	2	0	0	0	0	0	25.1	0.518	0.4	0.064	5	4.32	272	0.86	2.39	15.68	1	0	2	1	8	0	0	1
1	****	0	53	60	0	0	0	1	0	26.35	0.814	0.116	0.069	8.75	4.55	190	0.8	2.04	9.56	0.6	0	2	0	7	0	0	1
0	****	0	43	5	0	0	0	0	0	25.2	0.619	0.275	0.068	5	4.4	205	1.95	2.44	12.1	0.8	0	1	1	8	1	0	1
0	****	0	68	1	0	0	0	0	0	22.4	0.551	0.244	0.098	6.3	5.12	299	2.94	3.88	19.55	1.8	0	1	0	24	0	0	0
0	****	0	63	1	0	0	0	0	0	21.91	0.565	0.335	0.054	5.58	4.04	213	1.51	2.44	18.44	0.7	0	2	0	19	1	0	1
0	****	0	43	5	0	0	0	0	0	22.8	0.52	0.365	0.065	4.74	3.87	260	0.54	1.12	8.73	0.4	0	0	1	10	1	0	1
1	****	0	50	14	0	0	0	1	0	23.1	0.506	0.403	0.065	5.06	4.27	193	56.86	2.08	10.58	0.8	1	0	0	11	0	0	1
0	****	1	53	24	0	0	1	0	1	20.42	0.496	0.397	0.085	5.17	3.91	252	1.85	3.96	10.9	0.5	0	1	1	12	0	0	1
0	****	0	56	12	0	0	0	0	0	23.4	0.55	0.379	0.058	3.09	4.78	232	1.95	2.44	12.1	0.8	0	2	1	16	0	0	1
0	****	0	51	36	0	0	0	0	0	24.09	0.611	0.291	0.077	4.29	3.9	220	1.95	2.44	12.1	0.8	0	4	1	13	0	0	1
0	****	0	63	4	0	0	0	0	0	25.32	0.63	0.291	0.056	4.5	4	240	2.07	3.7	12.2	0.8	0	0	1	7	0	0	1
0	****	0	62	0.5	0	0	0	0	1	27.05	0.657	0.284	0.044	5.96	4.85	230	1.95	2.44	12.1	0.8	0	0	1	14	1	0	1
0	****	1	39	2	0	0	0	0	0	28.4	0.727	0.186	0.066	8.85	4.33	150	1.95	2.44	12.1	0.8	0	2	1	12	0	0	1
0	****	0	51	24	0	0	0	1	0	18.8	0.516	0.382	0.074	4.3	4.19	195	1.47	1.78	11.74	0.8	0	2	0	9	0	0	0
0	****	1	51	1	0	0	0	0	1	28.3	0.544	0.335	0.067	6.21	4.41	191	1.54	2.65	10.74	0.4	0	0	1	10	0	0	1
0	****	1	64	1	0	0	1	0	1	29.5	0.486	0.421	0.071	5.04	4.71	181	1.9	2.44	12.87	0.8	1	4	0	11	1	0	1
1	****	1	61	18	0	0	1	1	0	24.7	0.439	0.427	0.103	4.87	4.48	173	4.42	2.62	13.01	1.54	0	1	0	16	0	0	1
1	****	0	51	1	0	0	0	1	0	20.6	0.51	0.436	0.038	5.02	4.2	296	4.74	3.41	20.11	0.6	0	1	1	14	0	0	1
0	****	0	47	1	1	2	0	0	0	22.77	0.615	0.252	0.07	9.45	3.54	246	1.34	2.92	17.6	0.7	0	0	1	11	0	0	1
0	****	0	66	36	0	0	0	0	0	23.1	0.542	0.308	0.106	3.86	3.89	195	1.95	2.44	12.1	0.8	0	2	1	11	0	0	1
0	****	0	63	0.5	0	0	0	0	0	26.2	0.773	0.137	0.078	7.35	4.44	189	1.9	1.95	12.45	1.6	0	2	1	11	0	0	1
0	****	0	58	1	0	0	0	0	0	19.8	0.429	0.442	0.09	3.35	4.09	269	2.05	1.62	13.87	1.2	1	3	1	20	1	0	1
1	****	0	64	3	0	0	0	1	0	31.62	0.444	0.495	0.049	6.47	4.56	224	0.59	2.62	9.82	1.54	0	0	0	10	0	0	0
0	****	0	64	4	0	1	0	0	0	21.88	0.593	0.327	0.061	5.38	4.09	333	1.05	2.44	13.01	0.8	0	3	1	9	0	0	1
0	****	1	51	11	0	0	1	0	0	22.32	0.474	0.342	0.052	6.5	5.27	173	3.59	2.31	17.78	0.6	0	0	1	10	0	0	1
0	****	0	58	12	0	0	0	0	1	21.6	0.614	0.304	0.065	3.52	4.45	129	1.04	2.09	7.74	0.7	0	2	0	9	0	0	0
0	****	1	40	2	0	0	1	0	0	21	0.594	0.333	0.06	7.15	5.19	261	1.95	2.44	12.1	0.8	0	1	1	16	1	0	1
0	****	1	46	1	0	0	0	0	0	22.84	0.588	0.31	0.072	6	5.25	215	1.95	2.44	12.1	0.8	0	2	1	8	0	0	1
1	****	0	62	6	0	5	0	1	1	19.07	0.548	0.357	0.077	4.82	3.68	100	2.34	2.76	9.38	0.6	1	1	0	34	1	0	1
1	****	1	57	6	0	0	0	1	1	23.5	0.588	0.323	0.06	4.46	4.03	176	1.27	3.9	10.17	0.6	0	2	0	11	1	0	1
0	****	0	46	60	0	0	0	0	0	27	0.561	0.301	0.083	5.64	4.92	254	1.57	1.25	44.09	0.5	1	2	1	7	0	0	1
0	****	1	62	3	1	0	1	0	0	19.31	0.74	0.119	0.072	8.84	4.62	268	3.9	2.96	10.16	1.1	1	0	1	16	0	0	1
0	****	1	59	24	0	0	1	0	0	27	0.735	0.204	0.047	8.22	4.28	220	2.43	2.33	9.96	0.4	0	4	1	12	0	0	1
0	****	0	56	1	1	0	0	0	0	26.95	0.79	0.109	0.072	6.42	3.82	181	1.34	2.34	11.19	0.7	0	0	0	21	1	0	1
1	****	1	39	3	0	0	0	1	0	25.3	0.726	0.139	0.109	4.15	4.43	206	1.95	2.44	12.1	0.8	0	4	0	21	1	0	1
1	****	0	55	4	0	0	0	1	0	21.1	0.652	0.24	0.078	5.18	3.93	144	3.21	1.73	14.19	0.6	0	0	0	11	1	0	1
1	****	0	68	10	0	0	0	0	0	22.7	0.721	0.208	0.055	3.08	3.61	94	4.42	2.62	13.01	1.54	0	2	0	34	1	0	1
0	****	0	45	1	0	0	0	0	0	19.14	0.619	0.286	0.073	4.09	4	116	1.95	2.44	12.1	0.8	0	2	0	9	1	0	1

## Sheet: internal validation set
Group	imageName	gender(female=0 male=1)	age	Course of disease（month）	symptoms of respiratory	weight loss(kg)	smoking history（no=0 yes=1）	history of tumor	Family history of cancer	BMI	N	L	M	WBC	RBC	PLT	CEA	CF211	NSE	SCC	TM（high=1 normal=0）	site（LU=0 LL=1 RU=2 RM=3 RL=4）	margin（smooth=1 blur=0）	lesion diameter（mm）	close pleura	anatomic location（peripheral=0 central=1 ）	nodular nature（solid=1 else=0）
0	****	1	46	4	0	0	1	0	0	31.4	0.621	0.255	0.061	6.42	5.21	330	3.96	1.12	17.66	1	0	4	1	12	0	0	1
0	****	0	55	5	0	0	0	0	0	19.8	0.526	0.398	0.042	6.69	4.17	257	1.95	2.44	12.1	0.8	0	1	0	8	0	0	1
0	****	0	54	1	0	0	0	0	0	22.1	0.527	0.41	0.049	6.9	4.5	144	1.44	1.25	9.86	0.6	0	3	1	19	1	0	1
0	****	0	42	4	0	0	0	0	0	27.5	0.618	0.296	0.052	5.77	4.41	284	1.95	2.44	12.1	0.8	0	0	1	13	0	0	1
0	****	1	63	1	0	0	1	0	0	32.72	0.566	0.326	0.061	4.2	4.64	194	4.48	1.32	11.72	0.9	0	0	0	15	0	0	1
0	****	1	36	12	0	0	1	0	0	27.8	0.448	0.444	0.052	8.09	5.26	221	1.95	2.44	12.1	0.8	0	2	1	22	0	1	1
0	****	0	56	180	0	0	0	0	0	21.3	0.394	0.519	0.061	4.43	4.08	236	1.28	1.55	9.02	0.6	0	0	0	12	0	0	1
0	****	1	39	2	0	0	1	0	0	26.5	0.631	0.29	0.05	6.83	5.68	212	1.95	2.44	12.1	0.8	0	2	1	30	1	0	1
0	****	1	34	22	0	0	1	0	0	24.4	0.538	0.34	0.079	6.44	4.59	280	1.83	1.59	15.12	1.6	0	4	1	14	0	0	1
0	****	0	61	1	0	0	0	0	0	24.8	0.418	0.471	0.085	6.82	4.4	273	2.87	1.59	10.45	1.3	0	4	0	13	1	0	0
0	****	1	50	20	0	0	0	0	0	26.06	0.58	0.35	0.052	6.68	5.32	249	1.95	2.44	12.1	0.8	0	1	0	7	0	0	1
0	****	1	43	5	0	0	1	0	0	25.5	0.535	0.358	0.21	6.39	5.52	210	2.33	1.62	14.26	1.1	0	2	1	11	0	0	1
0	****	1	63	2	0	0	1	0	0	25.7	0.479	0.39	0.07	5.2	4.76	116	1.33	1.83	11.07	0.6	0	4	0	7	0	0	0
0	****	0	66	48	0	5	0	0	0	22.5	0.591	0.341	0.054	4.78	4.04	261	1.95	2.44	12.1	0.8	0	4	1	13	0	0	1
0	****	0	50	12	0	0	0	0	0	21.97	0.52	0.362	0.056	4.73	4.4	222	2.24	1.83	8.73	0.4	0	2	1	12	0	0	1
0	****	0	54	1	0	0	0	0	0	24.8	0.571	0.343	0.057	5.28	4.32	152	1.95	2.44	12.1	0.8	0	0	0	10	0	1	1
0	****	0	55	1	0	0	0	0	0	20.03	0.435	0.449	0.07	3.7	4.12	142	1.79	1.85	11.01	1.1	0	3	1	9	0	0	1
0	****	0	55	84	1	0	0	0	0	31.2	0.582	0.345	0.058	5.31	4.51	232	1.95	2.44	12.1	0.8	0	1	1	10	1	0	1
1	****	1	48	36	0	0	0	1	0	26.2	0.734	0.18	0.056	8.65	4.76	234	1.9	1.93	10.99	0.5	0	0	1	28	1	1	1
0	****	1	42	1	0	0	1	0	0	27.74	0.839	0.096	0.06	11.38	4.57	216	1.95	2.44	12.1	0.8	0	1	1	10	0	0	1
1	****	0	64	1	0	0	0	0	0	25.3	0.681	0.222	0.073	7.44	4.4	237	2.38	1.99	14.36	0.5	1	4	1	10	0	0	1
0	****	0	53	1	0	0	0	0	0	22	0.612	0.313	0.062	3.87	4.13	213	1.95	2.44	12.1	0.8	0	1	1	13	0	0	1
1	****	1	69	8	0	0	0	1	0	22.9	0.742	0.143	0.069	4.4	3.8	144	1.47	2.02	11.86	0.8	1	4	0	28	1	0	1
0	****	1	44	20	0	0	0	0	0	27.51	0.532	0.367	0.081	4.93	5.25	204	1.3	2.04	14.15	1	0	4	1	11	0	0	1
0	****	1	50	2	0	0	1	0	0	30	0.784	0.147	0.066	9.68	4.83	190	1.95	2.44	12.1	0.8	0	3	1	11	0	0	1
0	****	1	58	1	0	0	1	0	0	22.41	0.492	0.345	0.094	7.74	4.91	214	6.06	2.04	11.36	0.7	1	2	1	9	0	0	1
0	****	0	49	1	0	0	0	0	0	25.4	0.644	0.272	0.048	3.31	4.13	240	1.93	2.1	9.67	0.6	0	1	0	14	0	0	1
0	****	0	58	2	0	0	0	0	1	24.2	0.659	0.241	0.071	5.76	4.91	205	1.95	2.44	12.1	0.8	0	1	0	12	0	0	1
1	****	0	29	24	0	0	0	1	0	26.67	0.478	0.418	0.088	5.02	4.81	256	1.1	2.11	9.15	0.7	0	4	1	13	0	0	1
0	****	1	51	5	0	0	0	0	0	30.47	0.478	0.41	0.077	6.48	4.87	133	1.89	2.11	10.8	1.1	0	2	1	10	0	0	1
0	****	0	52	12	1	0	0	0	0	24.5	0.674	0.247	0.058	6.2	4.38	245	2.91	2.12	13.92	0.3	0	4	1	15	0	0	1
1	****	0	34	1	0	0	0	0	0	19.3	0.549	0.325	0.065	6.79	5.43	285	1.26	2.13	11.04	0.8	1	2	1	33	0	0	1
0	****	1	49	3	0	0	0	0	0	27.1	0.504	0.37	0.071	5.78	5.19	249	1.95	2.44	12.1	0.8	0	2	0	14	0	0	1
0	****	1	42	24	0	0	0	0	0	25.5	0.53	0.403	0.057	4.72	4.73	177	1.53	2.17	12.53	0.7	0	0	1	7	0	0	1
0	****	0	65	3	0	0	0	0	0	26.7	0.512	0.367	0.075	3.6	3.92	192	2.22	2.19	13.97	0.8	0	4	0	8	1	0	1
0	****	1	69	1	0	0	1	0	1	29.07	0.555	0.353	0.077	7.42	5.1	173	1.95	2.44	12.1	0.8	0	1	1	13	0	0	1
0	****	1	57	36	0	0	0	0	0	25.1	0.596	0.283	0.059	5.47	3.87	233	2.13	2.21	11.96	0.7	0	4	0	8	1	0	0
1	****	0	56	5	0	0	0	1	0	27.9	0.499	0.368	0.076	3.7	3.96	203	4.74	2.24	15.21	0.6	0	4	0	5	0	0	1
1	****	1	45	29	0	0	1	1	0	25.6	0.768	0.107	0.115	9.92	2.91	197	3.12	2.25	14.71	0.9	1	2	1	17	0	0	0
0	****	0	47	0.5	0	0	0	0	0	19.47	0.434	0.465	0.085	5.63	4.61	215	1.95	2.44	12.1	0.8	0	4	1	10	0	0	1
0	****	1	51	1	0	0	1	0	0	24.61	0.521	0.321	0.06	13.6	5.19	254	1.78	2.27	14.1	1.2	0	4	0	8	0	0	0
1	****	1	15	4	0	0	0	1	0	20.8	0.507	0.396	0.055	4.54	4.9	247	2.2	2.38	18.99	3	1	0	0	38	1	0	1
0	****	1	48	1	0	0	1	0	1	27.1	0.575	0.347	0.062	4.87	4.94	145	2.49	2.38	9.55	0.7	0	2	1	13	0	0	1
0	****	0	54	2	0	0	0	0	1	24.6	0.4	0.064	0.04	4.47	5.25	200	1.95	2.44	12.1	0.8	0	2	1	14	0	0	1
0	****	0	59	4	0	0	0	0	0	16.6	0.824	0.113	0.054	5.47	3.44	165	1.8	2.41	9.6	0.4	0	4	0	19	0	0	0
0	****	0	54	24	0	0	0	0	0	26.6	0.654	0.301	0.037	5.94	5.14	257	1.95	2.44	12.1	0.8	0	2	0	12	0	0	1
0	****	0	71	1	0	0	0	0	0	18.7	0.589	0.315	0.062	5.31	4.35	141	6.11	2.44	11.28	0.8	1	4	0	22	0	0	1
1	****	0	25	1	0	0	0	1	0	24.1	0.5	0.373	0.102	7.15	4.31	318	0.88	2.46	13.28	1.5	0	0	1	8	0	0	1
0	****	0	41	1	0	0	0	0	0	20.8	0.639	0.256	0.067	5.3	4.07	170	1.35	2.49	10.05	1	0	0	1	13	1	0	1
0	****	1	62	12	0	0	0	0	0	24.5	0.446	0.389	0.099	5.97	4.5	187	0.47	2.55	8.89	0.7	0	0	1	9	0	0	1
0	****	0	53	0.5	1	0	0	0	1	22.7	0.501	0.393	0.086	3.79	4.84	227	1.95	2.44	12.1	0.8	0	2	1	35	1	0	1
0	****	1	63	60	0	0	1	0	0	23.9	0.602	0.284	0.059	7.32	4.51	200	4.01	2.59	12.66	0.8	0	4	1	9	1	0	1
1	****	1	46	2	0	0	0	1	1	25.1	0.639	0.296	0.045	5.1	4.89	221	4.42	2.62	13.01	1.54	0	0	0	37	1	0	1
1	****	0	53	1	0	0	0	1	0	22.3	0.675	0.246	0.06	6.87	4.29	292	4.42	2.62	13.01	1.54	0	2	1	19	0	0	1
1	****	0	53	4	0	0	0	1	1	27.85	0.495	0.41	0.074	3.82	4.16	188	4.42	2.62	13.01	1.54	0	1	1	12	0	0	1
0	****	0	56	2	0	0	0	0	0	23	0.403	0.398	0.087	3.34	4.37	171	1.95	2.44	12.1	0.8	0	3	1	10	1	0	1
1	****	0	59	4	0	0	0	1	0	22.4	0.623	0.288	0.074	6.37	4.6	212	4.42	2.62	13.01	1.54	0	1	1	20	1	0	1
1	****	0	69	1	1	0	0	1	0	25.71	0.615	0.267	0.07	5.44	4.4	184	9.91	2.62	10.54	0.8	1	1	1	18	1	0	1
0	****	1	65	96	0	0	1	0	1	23.46	0.608	0.283	0.077	4.14	4.53	181	2.26	2.68	14.13	1	0	0	1	10	0	0	1
0	****	1	44	1	0	0	1	0	0	28.4	0.489	0.42	0.06	6.72	6.09	195	3.37	2.77	1.66	0.6	0	1	1	9	1	0	1
1	****	1	15	1	0	0	0	1	0	30.7	0.643	0.285	0.044	8.1	5.67	212	2.15	2.8	29.12	0.8	1	0	0	38	1	0	1
0	****	0	49	2	0	0	0	0	0	26.67	0.614	0.21	0.146	4.38	4.53	215	1.95	2.44	12.1	0.8	0	4	0	8	0	0	1
0	****	0	53	1	0	0	0	0	0	22.5	0.511	0.422	0.05	5	4.34	274	1.88	2.97	1.1	1	0	0	1	10	0	0	1
0	****	0	53	1	0	0	0	0	0	24.22	0.488	0.455	0.041	6.39	4.34	251	1.18	3.02	11.76	1	0	1	1	23	1	0	1
0	****	1	45	48	0	0	0	0	0	23.9	0.577	0.293	0.083	3.72	4.75	203	1.47	3.25	13.04	0.8	0	4	1	11	0	0	1
0	****	0	40	0.6	0	0	0	0	0	19.98	0.524	0.353	0.094	4.58	4.04	198	1.58	3.38	7.44	0.7	0	0	1	17	1	0	1
1	****	1	67	3	0	0	1	1	0	25.28	0.515	0.369	0.084	7.12	4.76	204	3.9	3.39	8.05	0.9	0	2	0	13	0	0	0
1	****	1	63	1	0	0	1	1	0	24.4	0.496	0.408	0.064	7.01	4.6	234	2.05	2.44	10.45	0.7	0	0	0	16	0	0	1
1	****	1	51	60	0	0	0	1	0	21.45	0.576	0.331	0.063	5.08	5.71	170	4.34	3.48	18.47	1.7	0	1	1	12	0	0	1
1	****	1	55	19	0	0	1	1	0	25.5	0.701	0.219	0.056	7.17	5.07	192	2.44	3.68	9.79	1.1	0	1	0	13	0	0	1
0	****	1	58	6	0	0	1	0	0	26	0.461	0.347	0.102	7.18	4.51	242	2.49	3.87	13.82	0.6	0	4	1	7	0	0	1
1	****	0	59	1	0	0	0	1	0	25.97	0.838	0.104	0.045	6.15	4.62	189	1.87	4.02	15.64	0.5	1	0	1	30	0	1	1
0	****	0	55	12	0	0	0	0	0	26.3	0.516	0.363	0.08	5.26	4.62	227	1.58	4.16	13.51	0.7	1	4	1	10	0	0	1
0	****	1	58	1	0	0	0	0	0	25.3	0.611	0.278	0.088	7.37	5.24	315	1.82	4.85	13.3	0.9	1	4	1	13	1	0	1
0	****	0	59	12	1	0	0	0	1	19.7	0.481	0.43	0.064	4.07	4.06	202	2	4.86	11.39	0.7	1	0	1	9	0	0	1
1	****	1	50	5	0	0	0	1	0	30.8	0.593	0.281	0.084	6.44	5.4	213	1.67	5.32	14.04	1.3	1	0	0	18	1	1	1
0	****	1	54	2	0	0	0	0	0	26.33	0.94	0.033	0.026	12.38	5.2	237	1.95	2.44	12.1	0.8	0	2	1	10	1	0	1

## Sheet: external validation set
Group	imageName	age	gender(female=0 male=1)	BMI	Course of disease（month）	symptoms of respiratory	weight loss(kg)	smoking history（no=0 yes=1）	history of tumor	Family history of cancer	WBC	RBC	N	L	M	PLT	TM（high=1 normal=0）	CEA	CF211	NSE	SCC	site（LU=0 LL=1 RU=2 RM=3 RL=4）	margin（smooth=1 blur=0）	lesion diameter（mm）	close pleura	anatomic location（peripheral=0 central=1 ）	nodular nature（solid=1 else=0）
0	****	58	0	32.67	0.33	0	0	0	0	0	4.42	8.11	6.87	6.87	0.14	245	0	1.51	1.86	12.1	0.8	4	1	19	0	0	1
0	****	57	0	21.2279	0.33	0	0	0	0	0	4.16	5.44	3.13	1.8	0.4	227	0	0.7	1.92	10.32	0.7	0	0	11	0	0	0
0	****	57	0	26.04	6	0	0	0	0	0	3.86	5.68	3.54	1.69	0.33	158	0	1.28	0.97	10.39	0.3	1	1	10	0	0	1
0	****	65	0	19.92	1	0	0	0	0	0	4.14	4.61	3.19	1.06	0.29	142	0	3.41	1.36	8.17	0.3	4	0	14	0	0	1
0	****	54	0	23.9512	36	0	0	0	0	0	4.2	5.54	2.91	2.12	0.41	188	0	2.8	1.39	12.1	0.5	1	1	9	0	0	1
0	****	65	0	20.89	0.67	0	0	0	0	0	4.61	4.32	2.3	1.62	0.31	297	0	2.41	2.04	13.34	0.8	4	1	17	1	0	1
0	****	59	0	21.76	2	0	0	0	0	0	4.49	6.03	4.12	1.55	0.22	186	0	3.15	1.46	15.05	1.2	3	1	10	1	0	1
0	****	59	0	24.24	0.5	0	0	0	0	0	4.97	6.85	4.91	1.61	0.27	243	0	2.8	1.11	12.1	0.8	4	0	20	1	0	1
0	****	62	0	19.31	6	0	0	0	0	0	3.76	3.65	1.61	1.66	0.31	147	0	2.05	1.86	7.23	0.8	4	0	12	1	0	0
0	****	54	1	27.7	1.67	0	0	0	0	0	4.53	9.27	7.29	1.59	0.35	223	1	2.8	1.86	12.1	0.8	2	1	16	0	0	1
0	****	74	1	20.59	108	0	0	0	0	0	5.71	6.53	3.92	1.92	0.54	456	0	2.53	1.69	14.4	0.7	1	1	28	1	1	0
0	****	36	1	25.3515	0.67	0	0	0	0	0	5.52	7.82	4.27	2.73	0.59	233	1	2.8	1.86	12.1	0.8	0	1	12	0	1	0
1	****	69	1	22.3435	0.1	0	0	0	0	0	4.78	5.32	2.34	2.13	0.6	203	1	4.11	3.42	11.45	0.9	0	0	24	1	0	1
0	****	55	1	25.7959	3	0	0	0	0	0	4.43	5.82	0.59	0.31	0.01	211	0	1.95	2.44	12.1	0.8	4	1	11	0	0	1
0	****	61	1	24.16	8	0	0	0	0	0	5.53	4.18	2.4	1.31	0.39	238	0	1.73	2.04	11.31	0.9	4	1	28	0	0	1
0	****	58	0	22.77	0.25	1	0	0	0	0	4.14	6.87	4.57	1.45	0.61	206	0	1.42	3.98	11.88	1	0	1	12	0	0	1
0	****	69	0	24.77	0.25	1	0	0	0	0	4.38	14.19	13	0.88	0.26	250	1	2.8	1.86	12.1	0.8	4	0	8	0	0	1
0	****	39	0	23.42	11	1	0	0	0	0	4.3	5.91	3.84	1.63	0.31	214	0	1.4	1.17	11	0.6	3	1	8	0	0	1
0	****	43	0	28.06	5	1	0	0	0	0	4.64	5.28	3.65	1.23	0.34	250	0	3.42	1.45	7.44	0.4	4	1	14	1	0	1
0	****	50	0	25.25	6	1	0	0	0	0	4.19	4.41	2.53	1.42	0.34	179	0	1.17	1.15	13.47	1	3	1	14	0	0	1
0	****	84	1	23.67	1	1	0	0	0	0	5.28	5.02	2.38	1.89	0.5	210	1	2.8	1.86	12.1	0.8	4	0	13	0	0	0
0	****	56	1	26.53	2	1	0	0	0	0	4.73	6.35	4.07	1.63	0.55	209	0	2.59	1.12	8.54	0.8	2	0	9	0	0	1
0	****	58	1	27.66	2	1	0	0	0	0	4.95	3.12	2.45	0.54	0.08	147	0	2.7	1.23	11.06	1	1	1	14	1	0	1
0	****	63	1	17.93	0.5	1	0	0	0	0	4.19	3.93	2.3	1.12	0.39	261	0	1.82	1.86	13.98	0.8	4	1	15	1	0	1
0	****	44	1	27.78	18	0	0	1	0	0	5.27	8.48	4.83	2.36	0.89	269	0	1.69	1.15	15.86	0.7	1	1	15	0	0	1
0	****	51	1	25.16	36	0	0	1	0	0	4.42	5.41	3.34	1.37	0.41	180	0	1.24	1.66	11.56	0.7	1	1	7	1	0	1
0	****	66	1	22.37	24	0	0	1	0	0	4.47	5.81	3	2.21	0.49	200	0	1.1	2.07	12.1	1.2	0	1	24	0	0	1
0	****	73	1	20.98	0.5	0	0	1	0	0	3.37	2.52	1.23	1	0.25	97	0	3.8	1.51	7.82	0.8	2	1	15	0	0	1
0	****	70	1	31.2213	12	0	0	1	0	0	5.67	5.64	3.49	1.32	0.73	177	0	2.8	0.98	16.52	0.4	4	0	20	0	0	0
0	****	65	1	30.9917	1	0	0	1	0	0	4.64	7.24	4.93	1.81	0.37	201	0	1.82	1.86	11.4	0.8	3	1	12	1	0	1
0	****	63	1	28.7	48	0	0	1	0	0	3.83	5.24	3.43	1.19	0.45	202	0	1.09	1.09	13.73	0.8	3	1	12	1	0	1
0	****	89	1	23.34	20	1	0	1	0	0	4.35	5.32	3.26	1.51	0.4	193	1	2.8	1.86	12.1	0.8	0	1	13	0	0	1
0	****	64	1	21.56	0.5	1	0	1	0	0	4.04	8.82	6.13	1.64	0.83	225	1	6.93	0.88	9.34	0.6	3	1	8	1	0	1
1	****	55	0	23.1834	0.25	0	0	0	1	0	3.93	4.16	2.34	1.44	0.32	118	0	2.53	1.08	8.6	1.2	2	0	12	1	0	1
1	****	47	0	20.0288	6	0	0	0	1	0	4.1	3.68	2.36	0.95	0.28	217	0	0.5	1.18	15.64	1.1	3	1	10	1	0	1
1	****	65	0	20.7031	12	0	0	0	1	0	4.57	6.49	3.94	1.91	0.46	257	1	5.36	1.43	15.25	1	4	1	9	1	0	1
0	****	40	0	19.721	2	0	0	0	1	0	4.22	4.57	2.13	1.85	0.38	248	0	0.58	2.66	16.64	0.6	4	1	15	0	0	1
1	****	49	0	17.8465	6	0	0	0	1	0	4.09	4.92	3.23	1.43	0.22	197	1	2.8	1.86	12.1	0.8	0	0	9	0	0	0
1	****	64	0	18.5901	6	0	0	0	1	0	3.55	3.06	2.08	0.68	0.22	95	1	0.5	2.12	13.15	0.8	4	1	10	1	0	1
1	****	67	0	23.4221	12	0	0	0	1	0	4.06	5.09	3.92	0.69	0.39	162	1	5.97	2.51	16.04	0.6	2	0	16	1	0	1
1	****	67	0	24.7768	5	0	0	0	1	0	3.93	4.77	2.71	1.55	0.39	173	0	3.87	1.86	17	0.4	0	1	16	1	1	1
1	****	41	0	20.1951	24	0	0	0	1	0	4.17	3.39	2	1.01	0.29	155	0	2.07	1.07	8.97	0.8	0	0	17	1	0	1
1	****	55	0	21.6441	24	0	0	0	1	0	4.01	6.78	4.22	2.15	0.35	225	0	1.1	0.85	18.26	0.8	2	0	13	1	0	1
1	****	62	0	25.3906	12	0	0	0	1	0	4.29	4.68	3.71	0.61	0.34	148	0	1	1.56	16.19	0.8	2	0	10	0	0	1
1	****	59	0	21.9076	24	0	0	0	1	0	3.77	3.31	1.63	1.3	0.24	184	0	1.29	0.97	13.29	0.7	4	0	12	1	0	1
1	****	78	0	23.6244	36	0	0	0	1	0	4.89	5.92	4.11	1.28	0.49	208	1	21.67	1.23	9.42	0.6	3	0	15	1	0	1
0	****	55	0	26.47	7	0	0	0	1	0	3.35	4.35	3.06	0.9	0.35	129	0	2.12	1.86	12.1	0.8	2	1	7	0	0	1
1	****	45	0	23.0469	1	0	0	0	1	0	3.83	4.4	2.65	1.3	0.37	231	0	2.8	1.55	12.1	0.9	1	1	11	0	0	1
1	****	56	0	25.6369	9	0	0	0	1	0	3.11	3.28	2.23	0.61	0.31	168	0	1.32	0.8	11.45	0.2	1	0	16	1	0	1
1	****	55	0	24.6548	9	0	0	0	1	0	3.95	3.5	2.23	0.9	0.32	215	0	2.64	0.82	9.84	0.8	4	0	7	0	0	0
1	****	53	0	24.5578	0.25	0	0	0	1	0	4.95	6.33	3.35	2.51	0.4	220	0	1.07	1.96	14.4	0.8	2	1	7	0	0	1
1	****	75	1	22.7244	2	0	0	0	1	0	3.71	6.3	3.36	1.93	0.48	100	1	2.06	2.82	7.36	0.6	4	1	16	1	0	1
1	****	57	1	22.4913	6	0	0	0	1	0	4.59	6.42	2.96	2.73	0.62	202	1	3.68	3.3	13.6	0.8	3	0	11	0	0	1
1	****	53	1	17.9931	1	0	0	0	1	0	3.84	4.38	2.63	1.28	0.4	172	0	1.28	1.35	11.84	0.7	4	0	24	0	0	1
1	****	62	1	27.4286	0.67	0	0	0	1	0	5.08	7.01	4.52	1.75	0.52	243	0	2.23	3.61	12.9	0.7	2	1	17	1	0	1
1	****	49	1	21.8776	10	0	0	0	1	0	4.79	3.53	1.69	1.29	0.43	190	0	2.74	1.04	12.66	1	2	0	10	0	0	1
1	****	76	1	22.3214	12	0	0	0	1	0	3.91	5.38	2.74	1.88	0.37	181	0	1.48	2.29	9.61	0.9	4	0	14	0	0	1
1	****	53	1	29.3575	1	0	0	0	1	0	4.12	3.78	2.81	0.6	0.29	145	0	2.58	1.52	10.43	1.4	0	1	10	0	0	1
1	****	25	1	30.7394	20	0	0	0	1	0	3.67	7.25	5.32	1.16	0.59	212	0	2.2	1.81	12.1	0.7	3	1	23	1	0	1
1	****	50	1	22.3214	4	0	0	0	1	0	5.21	6.59	4.19	1.94	0.38	215	1	5.48	0.76	11.49	0.7	1	0	13	0	0	1
1	****	51	1	22.0581	3	0	0	0	1	0	4.58	4.02	3.11	0.43	0.45	144	0	1.93	1.51	9.49	0.8	2	0	16	0	1	1
1	****	61	1	26.3656	0.33	0	0	0	1	0	4.89	5.83	3.28	1.68	0.61	132	0	2.7	1.94	14.71	0.8	1	1	29	1	0	1
1	****	54	1	31.2461	12	0	0	0	1	0	4.57	4.29	2.45	1.35	0.29	113	1	2.8	1.86	12.1	0.8	2	0	14	0	0	1
1	****	77	1	23.9361	48	0	0	0	1	0	4.92	7.86	4.28	2.74	0.68	222	0	1.63	1.79	11.6	0.7	2	0	13	1	0	1
1	****	55	0	18.75	24	1	0	0	1	0	3.49	2.18	1.42	0.52	0.2	56	1	1.21	2.88	6.73	0.9	4	0	8	0	0	0
1	****	76	1	23.9188	3	1	0	0	1	0	4.51	6.96	5.44	0.95	0.46	305	1	2.8	1.86	12.1	0.8	0	1	18	1	0	1
1	****	66	1	20.2812	0.67	0	0	1	1	0	3.94	3.53	2.16	0.97	0.28	121	0	3.49	3.85	9.55	0.9	1	1	22	1	0	1
1	****	65	1	27.4653	24	0	0	1	1	0	4.65	8.4	6.09	1.76	0.48	133	0	2.74	1.09	14.28	0.8	2	0	12	1	0	1
1	****	56	1	27.7778	12	0	0	1	1	0	5.15	5.9	3.13	1.92	0.5	218	0	2.75	1.1	12.1	0.7	0	0	14	0	0	1
1	****	64	1	26.5731	0.25	0	0	1	1	0	4.59	4.91	2.27	2.07	0.46	182	1	2.23	7.76	7.99	0.7	2	1	16	0	1	0
1	****	58	1	21.8724	1	0	0	1	1	0	3.54	6.24	3.36	1.87	0.74	231	0	1.54	1.75	13.42	1.2	3	1	23	0	0	1
1	****	59	1	26.7949	36	0	0	1	1	0	4.59	6.16	3.62	1.93	0.49	261	0	3.61	1.85	12.1	0.8	1	1	19	0	0	1
1	****	55	1	20.8086	12	0	0	1	1	0	4.67	5.34	2.69	2.16	0.34	265	1	5.95	1.93	10.39	1.3	1	1	15	0	0	1
1	****	66	1	26.4721	12	0	0	1	1	0	5.06	5.61	3.52	1.39	0.49	120	0	2.4	1.65	13.09	1.3	0	0	21	0	0	1
1	****	76	1	19.2672	1	0	0	1	1	0	3.11	5.23	3.7	1.06	0.4	296	0	4.43	2.85	13.11	0.8	4	0	9	0	0	1
1	****	66	1	27.3797	6	0	0	1	1	0	5.1	5.81	3.93	1.25	0.53	160	1	1.77	2.42	12.86	0.7	3	1	10	0	0	1
1	****	74	1	25.7117	24	1	0	1	1	0	4.53	5.22	3.73	0.95	0.31	88	0	2.92	1.87	10.58	0.8	2	0	14	1	0	1
0	****	65	0	18.3655	0.67	0	0	0	0	1	3.92	3.84	2.16	1.3	0.32	102	1	5.03	1.3	11.5	1.2	4	1	8	1	0	1
1	****	46	0	21.4903	36	0	0	0	0	1	4.3	3.38	1.44	1.6	0.33	148	0	1.78	1.57	14.75	0.8	3	1	11	1	0	1
0	****	42	0	27.2817	24	0	0	0	0	1	4.5	7.77	5.37	1.83	0.37	190	0	1.3	1.86	10.11	0.8	1	1	16	1	0	1
0	****	56	0	27.24	4	0	0	0	0	1	4.43	5.3	3.3	1.42	0.48	332	0	1.75	0.9	15.02	0.6	0	1	8	0	0	1
1	****	63	1	30.095	12	0	0	1	0	1	4.68	4.83	2.99	1.37	0.38	163	1	1.23	2.15	17.64	0.5	2	1	14	1	0	1
1	****	57	1	28.0664	36	0	0	0	1	1	4.05	5.39	3.5	1.17	0.61	165	1	2.31	3.99	6.62	0.9	1	1	26	1	0	1
1	****	68	0	27.4756	9	1	0	0	1	1	3.69	4.02	2.55	0.9	0.43	201	1	2.66	2.88	12.31	0.9	2	0	14	0	0	1
1	****	57	1	22.7903	2	0	0	1	1	1	4.8	6.79	3.83	2.06	0.45	169	0	1.74	1.17	12.52	0.8	1	1	14	1	0	1
